# Supplementary material for: Lead Exposure and Bladder Cancer: Molecular Insights from TCGA RNA-Seq and Toxicogenomic Integration
Source: Cancers (Basel). 2025 Oct 10;17(20):3291. doi: 10.3390/cancers17203291 (PMC12562405; doi:10.3390/cancers17203291)
Supplement: Supplementary file 1 [file cancers-17-03291-s001.zip]

Archive with 2 entries (2 files):
- Supplementary figures.zip
- Supplementary tables.zip
